# Supplementary material for: Carbon Nanofibers Based on Potassium Citrate/Polyacrylonitrile for Supercapacitors
Source: Membranes (Basel). 2022 Feb 27;12(3):272. doi: 10.3390/membranes12030272 (PMC8951469; doi:10.3390/membranes12030272)
Supplement: Supplementary file 1 [file membranes-12-00272-s001.zip]

Archive with 1 entries (1 files):
- membranes-1597656-supplementary.pdf
